# Supplementary material for: Resolving single-cell heterogeneity from hundreds of thousands of cells through sequential hybrid clustering and NMF
Source: Bioinformatics. 2020 Mar 24;36(12):3773–80. doi: 10.1093/bioinformatics/btaa201 (PMC7320606; doi:10.1093/bioinformatics/btaa201)
Supplement: btaa201_Supplementary_Data [file btaa201_supplementary_data.zip]

Archive with 3 entries (2 files):
- btaa201-Suppl_Data/
- btaa201-Suppl_Data/Table.S1.xlsx
- btaa201-Suppl_Data/Supplemental Information.pdf
