# Supplementary material for: Resolving single-cell heterogeneity from hundreds of thousands of cells through sequential hybrid clustering and NMF
Source: Bioinformatics. 2020 Mar 24;36(12):3773–80. doi: 10.1093/bioinformatics/btaa201 (PMC7320606; doi:10.1093/bioinformatics/btaa201)
Supplement: btaa201_Supplementary_Data [file btaa201_supplementary_data.zip › btaa201-Suppl_Data/Table.S1.xlsx]

## Sheet: Tongue
Algorithm	Number of clusters	Aggregate Clusters
ICGS2	14	7
Seurat v3.0	13	8
SC3 v1.8	42	25

## Sheet: Brain
Algorithm	Number of clusters	Aggregate Clusters
ICGS2	25	12
Seurat v3.0	13	9
SC3 v1.8	25	12

## Sheet: Lung
Algorithm	Number of clusters	Aggregate Clusters
ICGS2	27	15
Seurat v3.0	20	14
SC3 v1.8	36	21

## Sheet: 12k_HCA
Algorithm	Number of clusters	Aggregate Clusters
ICGS-DS	19	15
ICGS	19	14
Seurat 3.0(Int)	17	20
Monocle3	12	9
SC 1.8	10	10

## Sheet: HCA_100K
Algorithm	Clusters	Aggregate Clusters
Seurat CCA	20	21
Monocle3	34	28
ICGS2	26	21
Seurat v3.0(int)	29	27
Seurat v3.0(no Int)	25	25

## Sheet: Fetal
Tool	Number of clusters	Aggregate Clusters
ICGS2	33	21
Seurat v3.0 (Int)	34	25
Monocle3	135	50
